# Supplementary material for: Plastid Molecular Chaperone HSP90C Interacts with the SecA1 Subunit of Sec Translocase for Thylakoid Protein Transport
Source: Plants (Basel). 2024 May 1;13(9):1265. doi: 10.3390/plants13091265 (PMC11085213; doi:10.3390/plants13091265)
Supplement: Supplementary file 1 [file plants-13-01265-s001.zip]

Archive with 1 entries (1 files):
- plants-2951497-supplementary.pdf
